# Supplementary material for: The Papain-like Protease Domain of Severe Acute Respiratory Syndrome Coronavirus 2 Conjugated with Human Beta-Defensin 2 and Co1 Induces Mucosal and Systemic Immune Responses against the Virus
Source: Vaccines (Basel). 2024 Apr 19;12(4):441. doi: 10.3390/vaccines12040441 (PMC11053661; doi:10.3390/vaccines12040441)
Supplement: Supplementary file 1 [file vaccines-12-00441-s001.zip]

Archive with 1 entries (1 files):
- vaccines-2923529-supplementary.pdf
